# Supplementary material for: Exploration of prognosis and immunometabolism landscapes in ER+ breast cancer based on a novel lipid metabolism-related signature
Source: Front Immunol. 2023 Jul 4;14:1199465. doi: 10.3389/fimmu.2023.1199465 (PMC10352658; doi:10.3389/fimmu.2023.1199465)
Supplement: Supplementary file 3 [file Table_2.xlsx]

## Sheet: Sheet1
HALLMARK_FATTY_ACID_METABOLISM	http://www.gsea-msigdb.org/gsea/msigdb/cards/HALLMARK_FATTY_ACID_METABOLISM	ACAA1	ACAA2	ACADL	ACADM	ACOT8	ACOX1	ACSL1	ALDH3A2	CCDC58	CPT2	CYP4A11	DECR1	ECH1	ECI1	ELOVL5	FABP1	FABP2	HADH	HIBCH	HMGCL	HSD17B11	IDH1	ME1	MGLL	MLYCD	PCBD1	RETSAT	S100A10	SUCLG1	VNN1	EHHADH	ALDH9A1	HADHB	ECHS1	ACADS	CA2	HSD17B10	ALDH1A1	ACADVL	HSD17B4	CA4	ADH1C	ADH7	PTS	MAOA	HAO2	HSD17B7	MCEE
KEGG_ADIPOCYTOKINE_SIGNALING_PATHWAY	http://www.gsea-msigdb.org/gsea/msigdb/cards/KEGG_ADIPOCYTOKINE_SIGNALING_PATHWAY	STAT3	CHUK	PTPN11	PPARGC1A	NPY	TNF	SLC2A4	CD36	SLC2A1	MTOR	ADIPOR2	PRKAG2	ACSL6	POMC	MAPK9	MAPK10	PRKCQ	RXRB	RXRG	IKBKB	PRKAG3	RXRA	TNFRSF1B	ADIPOR1	AKT1	AKT2	TNFRSF1A	JAK2	LEPR	AKT3	CPT1B	LEP	ACACB	NFKB1	NFKBIB	NFKBIA	NFKBIE	IKBKG	MAPK8	CPT1A	PCK2	CPT1C	PCK1	RELA	STK11	PPARA	TRAF2	PRKAB2
KEGG_ARACHIDONIC_ACID_METABOLISM	http://www.gsea-msigdb.org/gsea/msigdb/cards/KEGG_ARACHIDONIC_ACID_METABOLISM	EPHX2	CYP2E1	ALOX5	CYP4A11	CYP2J2	GGT1	PLA2G3	AKR1C3	PTGIS	ALOX12B	CYP4F2	CYP2C18	PTGES2	ALOX15B	ALOX15	JMJD7-PLA2G4B	PLA2G6	PLA2G2E	PLA2G10	PLA2G2A	PLA2G4A	PLA2G5	PTGS2	PLA2G12B	PTGS1	PLA2G4B	PLA2G2F	ALOX12	CYP2C9	GPX7	GPX6	CYP2C19	CYP2C8	CBR1	CYP2B6	CBR3	CYP2U1	PLA2G1B	LTA4H	PTGES	GPX5	GPX1	CYP4A22	GPX2	GPX3	GPX4	CYP4F3	PLA2G4E
KEGG_FATTY_ACID_METABOLISM	http://www.gsea-msigdb.org/gsea/msigdb/cards/KEGG_FATTY_ACID_METABOLISM	CPT1A	CPT1C	ACADS	ALDH1B1	ACADSB	ACADL	ALDH2	ACADM	CYP4A11	ACAT2	ACADVL	ACAT1	ACAA2	HADH	HADHB	HADHA	CYP4A22	ADH7	ADH6	ACSL6	ADH1B	ADH1C	ADH4	ECHS1	ADH5	ALDH9A1	ALDH3A2	ACSL5	ADH1A	EHHADH	GCDH	ALDH7A1	ACOX3	ACSL1	ACAA1	CPT2	CPT1B	ACOX1	ECI2	ECI1	ACSL3	ACSL4
KEGG_GLYCEROLIPID_METABOLISM	http://www.gsea-msigdb.org/gsea/msigdb/cards/KEGG_GLYCEROLIPID_METABOLISM	MBOAT2	GPAM	LIPG	DGKZ	DGKE	DGKD	DGKH	MBOAT1	GK	DGAT2	GK2	GLA	ALDH7A1	AGK	TKFC	AGPAT3	AWAT2	AGPAT4	AKR1B1	PNLIPRP2	PNLIPRP1	PNLIP	DGAT1	GLYCTK	LPL	ALDH1B1	DGKQ	ALDH2	DGKB	DGKG	AKR1A1	DGKA	PLPP3	LIPC	DGKI	LCLAT1	GPAT3	MGLL	GPAT4	ALDH9A1	ALDH3A2	PNPLA3	PLPP1	PLPP2	AGPAT1	AGPAT2	CEL	GPAT2
KEGG_GLYCEROPHOSPHOLIPID_METABOLISM	http://www.gsea-msigdb.org/gsea/msigdb/cards/KEGG_GLYCEROPHOSPHOLIPID_METABOLISM	PEMT	PLA2G15	GPD1	GPD1L	LPGAT1	GPAM	MBOAT2	MBOAT7	CHAT	LPCAT1	PTDSS1	ACHE	PLA2G3	DGKZ	ETNK1	DGKE	DGKD	PCYT1A	DGKH	JMJD7-PLA2G4B	CHPT1	MBOAT1	PLA2G6	PLA2G2E	PLA2G10	LPCAT3	PLA2G2A	ETNK2	PLA2G4A	PLA2G5	PLA2G12B	PLA2G4B	PTDSS2	PLA2G2F	PCYT2	CDS1	AGPAT3	AGPAT4	PGS1	LYPLA1	PLA2G1B	ADPRM	CDIPT	DGKQ	CDS2	DGKB	DGKG	PLPP3
KEGG_GLYCOSPHINGOLIPID_BIOSYNTHESIS_GANGLIO_SERIES	http://www.gsea-msigdb.org/gsea/msigdb/cards/KEGG_GLYCOSPHINGOLIPID_BIOSYNTHESIS_GANGLIO_SERIES	ST6GALNAC4	ST6GALNAC3	ST6GALNAC6	B4GALNT1	GLB1	ST6GALNAC5	SLC33A1	ST3GAL5	ST3GAL2	ST3GAL1	HEXB	ST8SIA1	B3GALT4	ST8SIA5	HEXA
KEGG_GLYCOSPHINGOLIPID_BIOSYNTHESIS_GLOBO_SERIES	http://www.gsea-msigdb.org/gsea/msigdb/cards/KEGG_GLYCOSPHINGOLIPID_BIOSYNTHESIS_GLOBO_SERIES	A4GALT	B3GALT5	GLA	FUT9	ST3GAL2	GBGT1	ST3GAL1	FUT2	FUT1	HEXB	NAGA	ST8SIA1	B3GALNT1	HEXA
KEGG_GLYCOSPHINGOLIPID_BIOSYNTHESIS_LACTO_AND_NEOLACTO_SERIES	http://www.gsea-msigdb.org/gsea/msigdb/cards/KEGG_GLYCOSPHINGOLIPID_BIOSYNTHESIS_LACTO_AND_NEOLACTO_SERIES	B3GNT4	B3GNT2	ST3GAL6	B4GALT1	B3GNT5	FUT9	FUT7	FUT6	FUT5	FUT4	FUT3	FUT2	FUT1	B4GAT1	GCNT2	B3GNT3	B3GALT5	ABO	B4GALT3	B4GALT2	ST3GAL4	B4GALT4	ST3GAL3	B3GALT2	B3GALT1	ST8SIA1
KEGG_PPAR_SIGNALING_PATHWAY	http://www.gsea-msigdb.org/gsea/msigdb/cards/KEGG_PPAR_SIGNALING_PATHWAY	SLC27A5	SLC27A4	SORBS1	ACADL	CYP4A11	ACADM	APOA2	CD36	FADS2	APOA1	CYP7A1	SLC27A1	SCD	CYP8B1	UCP1	DBI	NR1H3	ACSL6	ME1	MMP1	GK	GK2	APOA5	RXRB	RXRG	PLTP	PDPK1	RXRA	ILK	APOC3	ACOX2	ACOX3	CYP27A1	OLR1	CPT2	ACAA1	CPT1B	ANGPTL4	SLC27A2	LPL	FABP1	CPT1A	PCK2	FABP4	CPT1C	FABP2	PCK1	SCP2
KEGG_SPHINGOLIPID_METABOLISM	http://www.gsea-msigdb.org/gsea/msigdb/cards/KEGG_SPHINGOLIPID_METABOLISM	GAL3ST1	SGPP2	GLB1	GALC	SGMS2	GBA	SPHK2	NEU2	PLPP3	NEU1	ACER2	UGCG	DEGS2	ARSA	SPHK1	SGPL1	NEU3	SMPD4	SGMS1	ACER3	CERK	SMPD2	ENPP7	DEGS1	SGPP1	NEU4	GLA	ACER1	PLPP1	ASAH1	PLPP2	SMPD1	B4GALT6	SPTLC2	SPTLC1	SMPD3	KDSR	UGT8	ASAH2
KEGG_STEROID_BIOSYNTHESIS	http://www.gsea-msigdb.org/gsea/msigdb/cards/KEGG_STEROID_BIOSYNTHESIS	SOAT1	LSS	SQLE	EBP	CYP51A1	DHCR7	CYP27B1	DHCR24	HSD17B7	MSMO1	FDFT1	SC5D	LIPA	CEL	TM7SF2	NSDHL	SOAT2
KEGG_STEROID_HORMONE_BIOSYNTHESIS	http://www.gsea-msigdb.org/gsea/msigdb/cards/KEGG_STEROID_HORMONE_BIOSYNTHESIS	SRD5A3	AKR1C4	CYP3A5	HSD3B2	UGT2B28	HSD3B1	COMT	SULT2B1	CYP3A4	CYP7A1	CYP11A1	AKR1C3	HSD11B2	SULT1E1	HSD11B1	HSD17B2	HSD17B3	CYP21A2	HSD17B1	CYP19A1	CYP17A1	CYP11B2	CYP11B1	HSD17B6	HSD17B7	UGT2B11	UGT2A3	UGT1A4	CYP3A7	UGT1A1	UGT1A3	UGT1A10	UGT1A8	UGT1A7	UGT1A6	UGT1A5	HSD17B8	AKR1C2	AKR1C1	CYP1A1	CYP1B1	STS	UGT2A1	SRD5A2	SRD5A1	CYP3A43	CYP7B1	UGT1A9
REACTOME_ARACHIDONIC_ACID_METABOLISM	http://www.gsea-msigdb.org/gsea/msigdb/cards/REACTOME_ARACHIDONIC_ACID_METABOLISM	PON1	ALOX5	DPEP1	TBXAS1	PTGS2	PTGS1	GGT5	GGT1	ABCC1	PON3	PON2	PTGR1	PTGDS	ALOX12	PTGES3	LTA4H	PLA2G4A	FAAH	EPHX2	PTGIS	ALOX5AP	CYP2J2	CYP1B1	CYP2C9	CYP2C8	PTGR2	CYP1A1	CYP1A2	DPEP3	CYP4B1	PTGES2	PTGES	CYP2U1	PRXL2B	CBR1	ALOX15	CYP4A22	MAPKAPK2	HPGDS	HPGD	FAAH2	CYP2C19	DPEP2	GPX4	CYP4F11	CYP4F22	GPX2	ALOXE3
REACTOME_BETA_OXIDATION_OF_VERY_LONG_CHAIN_FATTY_ACIDS	http://www.gsea-msigdb.org/gsea/msigdb/cards/REACTOME_BETA_OXIDATION_OF_VERY_LONG_CHAIN_FATTY_ACIDS	ACAA1	ACOT8	ABCD1	MLYCD	EHHADH	HSD17B4	ACOX1	ACOT4	ECI2	ACOT6	DECR2
REACTOME_CHOLESTEROL_BIOSYNTHESIS	http://www.gsea-msigdb.org/gsea/msigdb/cards/REACTOME_CHOLESTEROL_BIOSYNTHESIS	CYP51A1	MSMO1	IDI1	FDFT1	SQLE	SC5D	MVK	HMGCS1	HMGCR	DHCR24	ACAT2	HSD17B7	LBR	EBP	NSDHL	IDI2	TM7SF2	GGPS1	LSS	FDPS	PMVK	MVD	DHCR7	ARV1	PLPP6
REACTOME_FATTY_ACID_METABOLISM	http://www.gsea-msigdb.org/gsea/msigdb/cards/REACTOME_FATTY_ACID_METABOLISM	NDUFAB1	ACSM3	PON1	CROT	ELOVL5	ALOX5	DPEP1	TBXAS1	ACAA1	ELOVL1	ACSL4	ALDH3A2	ACADVL	PTGS2	HACD3	ACACB	HADHA	ACOX3	PTGS1	CRAT	ACOT7	SCD	TECR	GGT5	GGT1	SLC25A1	MCAT	SLC25A17	ACOT8	ABCD1	MLYCD	ABCC1	ACSBG1	DECR1	PON3	PON2	PRKAG2	PTGR1	PTGDS	PHYH	ACBD5	ALOX12	CPT1A	PTGES3	LTA4H	ACAD10	PPARD	ACOT13
REACTOME_FATTY_ACIDS	http://www.gsea-msigdb.org/gsea/msigdb/cards/REACTOME_FATTY_ACIDS	CYP2D6	CYP2J2	CYP4B1	CYP4A22	CYP4F11	CYP4F22	CYP4F2	CYP4F12	CYP4F8	CYP4F3	CYP4A11	CYP2B6	CYP2F1	CYP2A13	CYP2A7
REACTOME_GLYCEROPHOSPHOLIPID_BIOSYNTHESIS	http://www.gsea-msigdb.org/gsea/msigdb/cards/REACTOME_GLYCEROPHOSPHOLIPID_BIOSYNTHESIS	AGK	OSBPL5	AGPAT4	DGAT2	PLA2G10	SLC44A1	CHAT	CSNK2A2	MGLL	PLD1	STARD7	HADHA	CPNE3	DDHD2	ACHE	PGS1	LPCAT2	CRLS1	PITPNM2	OSBPL8	PITPNM3	PLA2G3	CHKB	PNPLA3	ABHD4	DDHD1	CPNE6	CSNK2A1	CDS2	LPIN2	TAZ	PCYT1B	PLA2G15	CDIPT	PLD3	PLA2G4C	PTPMT1	PITPNM1	CHKA	CHPT1	LPCAT3	BCHE	GPD2	PLA2G4A	GNPAT	PLA2G2D	GPAM	PLBD1
REACTOME_GLYCEROPHOSPHOLIPID_CATABOLISM	http://www.gsea-msigdb.org/gsea/msigdb/cards/REACTOME_GLYCEROPHOSPHOLIPID_CATABOLISM	GDE1	PNPLA6	GDPD3	PNPLA7	GDPD1	GDPD5	ENPP6
REACTOME_GLYCOSPHINGOLIPID_METABOLISM	http://www.gsea-msigdb.org/gsea/msigdb/cards/REACTOME_GLYCOSPHINGOLIPID_METABOLISM	ARSD	HEXB	GALC	ARSF	CTSA	GBA2	ARSA	CERK	STS	GLA	SMPD3	ASAH1	ARSB	NEU2	ESYT2	SUMF2	B4GALNT1	SMPD2	SMPD4	GLTP	ESYT1	ARSG	SUMF1	UGCG	ARSE	ESYT3	NEU3	GLB1L	ARSK	SMPD1	B3GALNT1	GLB1	UGT8	GBA	ARSJ	ENPP7	ARSI	ASAH2	GM2A	PSAP	NEU4	NEU1	ARSH	HEXA	CPTP
REACTOME_KETONE_BODY_METABOLISM	http://www.gsea-msigdb.org/gsea/msigdb/cards/REACTOME_KETONE_BODY_METABOLISM	ACAT1	AACS	OXCT1	ACSS3	HMGCL	HMGCS2	HMGCLL1	BDH1	BDH2	OXCT2
REACTOME_LYSOSPHINGOLIPID_AND_LPA_RECEPTORS	http://www.gsea-msigdb.org/gsea/msigdb/cards/REACTOME_LYSOSPHINGOLIPID_AND_LPA_RECEPTORS	LPAR2	PLPPR2	PLPPR5	PLPPR4	S1PR4	PLPPR3	PLPPR1	S1PR1	LPAR3	S1PR5	LPAR5	LPAR1	S1PR3	S1PR2
REACTOME_METABOLISM_OF_LIPIDS	http://www.gsea-msigdb.org/gsea/msigdb/cards/REACTOME_METABOLISM_OF_LIPIDS	NFYA	CYP51A1	MTMR7	NDUFAB1	ACSM3	CREBBP	TSPOAP1	PON1	CROT	ABCB4	GDE1	AC003665.1	AGK	ALDH3B1	ARSD	PNPLA4	MED24	STARD3NL	ABHD5	PIK3C2A	MBTPS2	NR1H4	ELOVL5	ALOX5	DPEP1	AGPS	CYP24A1	OSBPL5	ALAS1	NR1H3	AGPAT4	PNPLA6	CYP46A1	PI4K2B	INPP4A	MED17	HEXB	PIK3CB	PLEKHA5	MSMO1	THRAP3	GALC	TBXAS1	ACAA1	ARSF	DGAT2	SPHK2	MED29
REACTOME_METABOLISM_OF_STEROID_HORMONES	http://www.gsea-msigdb.org/gsea/msigdb/cards/REACTOME_METABOLISM_OF_STEROID_HORMONES	TSPOAP1	STARD3NL	AKR1B1	HSD17B2	HSD17B14	TSPO	LHB	HSD17B1	POMC	HSD11B1	SRD5A3	HSD17B3	STARD3	CGA	FDX1	CYP19A1	CYP11A1	SRD5A1	STAR	CYP17A1	HSD17B12	CYP11B1	FDXR	STARD4	STARD6	HSD11B2	CYP11B2	HSD17B11	HSD3B1	HSD3B2	AKR1B15	CYP21A2	FDX2	SRD5A2
REACTOME_METABOLISM_OF_STEROIDS	http://www.gsea-msigdb.org/gsea/msigdb/cards/REACTOME_METABOLISM_OF_STEROIDS	NFYA	CYP51A1	CREBBP	TSPOAP1	AC003665.1	STARD3NL	MBTPS2	NR1H4	CYP24A1	CYP46A1	MSMO1	NFYC	IDI1	OSBPL3	SREBF1	ABCB11	ACACB	OSBPL6	FDFT1	LRP2	SMARCD3	SLC27A5	SLCO1A2	NCOA1	AKR1B1	HSD17B2	HSD17B14	SCD	HSD3B7	TSPO	LGMN	SLC10A1	SEC23A	ACOT8	TBL1X	UBE2I	SQLE	LHB	PIAS4	CUBN	KPNB1	HSD17B1	ABCC3	SC5D	OSBP	MVK	CYP27B1	VDR
REACTOME_MITOCHONDRIAL_FATTY_ACID_BETA_OXIDATION	http://www.gsea-msigdb.org/gsea/msigdb/cards/REACTOME_MITOCHONDRIAL_FATTY_ACID_BETA_OXIDATION	NDUFAB1	ACSM3	ACADVL	HADHA	ACOT7	MCAT	DECR1	ACAD10	ACOT13	PCCB	ACADL	MECR	ACADM	ACOT2	ACADS	ACOT9	MCEE	ECHS1	HADHB	HADH	PCTP	MMUT	MMAA	DBI	THEM4	ACOT11	ACSF2	ACAA2	ECI1	ACOT12	ACSM6	PCCA	ACBD7	ACOT1	THEM5	ACBD6	ACAD11
REACTOME_MITOCHONDRIAL_FATTY_ACID_BETA_OXIDATION_OF_SATURATED_FATTY_ACIDS	http://www.gsea-msigdb.org/gsea/msigdb/cards/REACTOME_MITOCHONDRIAL_FATTY_ACID_BETA_OXIDATION_OF_SATURATED_FATTY_ACIDS	ACSM3	ACADVL	HADHA	ACADL	MECR	ACADM	ACADS	ECHS1	HADHB	HADH	ACSM6
REACTOME_MITOCHONDRIAL_FATTY_ACID_BETA_OXIDATION_OF_UNSATURATED_FATTY_ACIDS	http://www.gsea-msigdb.org/gsea/msigdb/cards/REACTOME_MITOCHONDRIAL_FATTY_ACID_BETA_OXIDATION_OF_UNSATURATED_FATTY_ACIDS	HADHA	DECR1	ACADL	ACADM	HADHB	ECI1
REACTOME_PHOSPHOLIPID_METABOLISM	http://www.gsea-msigdb.org/gsea/msigdb/cards/REACTOME_PHOSPHOLIPID_METABOLISM	MTMR7	GDE1	AGK	PIK3C2A	OSBPL5	AGPAT4	PNPLA6	PI4K2B	INPP4A	PIK3CB	PLEKHA5	DGAT2	MTMR1	PLA2G10	SLC44A1	CHAT	CSNK2A2	MGLL	PLD1	PIK3C3	SYNJ2	STARD7	HADHA	CPNE3	DDHD2	MTMR2	ACHE	PGS1	LPCAT2	CRLS1	PITPNM2	OSBPL8	PITPNM3	PLA2G3	SBF1	CHKB	MTMR3	PNPLA3	ABHD4	DDHD1	CPNE6	CSNK2A1	CDS2	LPIN2	BMX	MTMR8	TAZ	PCYT1B
REACTOME_REGULATION_OF_CHOLESTEROL_BIOSYNTHESIS_BY_SREBP_SREBF	http://www.gsea-msigdb.org/gsea/msigdb/cards/REACTOME_REGULATION_OF_CHOLESTEROL_BIOSYNTHESIS_BY_SREBP_SREBF	NFYA	CYP51A1	CREBBP	MBTPS2	NFYC	IDI1	SREBF1	ACACB	FDFT1	SMARCD3	NCOA1	SCD	SEC23A	TBL1X	SQLE	KPNB1	SC5D	MVK	HMGCS1	HMGCR	SEC24A	SCAP	GPAM	NFYB	INSIG2	MED1	HELZ2	RAN	TGS1	SEC24B	NCOA2	MBTPS1	CARM1	TM7SF2	SEC24D	SAR1B	GGPS1	LSS	FDPS	PMVK	MVD	FASN	ELOVL6	DHCR7	SEC24C	CHD9	TBL1XR1	SP1
REACTOME_SPHINGOLIPID_DE_NOVO_BIOSYNTHESIS	http://www.gsea-msigdb.org/gsea/msigdb/cards/REACTOME_SPHINGOLIPID_DE_NOVO_BIOSYNTHESIS	ALDH3B1	SPHK2	PLPP1	ALDH3A2	ACER3	SPTLC1	CERS4	SPTLC2	VAPA	FA2H	PRKD2	OSBP	COL4A3BP	PRKD3	KDSR	ORMDL2	VAPB	SGPP1	ORMDL1	ALDH3B2	CSNK1G2	CERS5	PLPP2	CERS2	DEGS1	CERS3	SAMD8	PLPP3	SGPP2	PPM1L	SGMS2	SPTSSA	SGPL1	ACER1	DEGS2	ORMDL3	CERS6	SPTLC3	SPHK1	ACER2	PRKD1	SPTSSB	SGMS1	CERS1
REACTOME_SPHINGOLIPID_METABOLISM	http://www.gsea-msigdb.org/gsea/msigdb/cards/REACTOME_SPHINGOLIPID_METABOLISM	ALDH3B1	ARSD	HEXB	GALC	ARSF	SPHK2	CTSA	PLPP1	GBA2	ALDH3A2	ACER3	SPTLC1	CERS4	ARSA	CERK	SPTLC2	VAPA	STS	GLA	SMPD3	FA2H	ASAH1	PRKD2	OSBP	COL4A3BP	ARSB	NEU2	PRKD3	ESYT2	KDSR	ORMDL2	VAPB	SGPP1	ORMDL1	SUMF2	ALDH3B2	CSNK1G2	B4GALNT1	SMPD2	SMPD4	GLTP	CERS5	ESYT1	ARSG	PLPP2	CERS2	DEGS1	SUMF1
REACTOME_SYNTHESIS_OF_KETONE_BODIES	http://www.gsea-msigdb.org/gsea/msigdb/cards/REACTOME_SYNTHESIS_OF_KETONE_BODIES	ACAT1	AACS	ACSS3	HMGCL	HMGCS2	HMGCLL1	BDH1	BDH2
REACTOME_TRANSPORT_OF_FATTY_ACIDS	http://www.gsea-msigdb.org/gsea/msigdb/cards/REACTOME_TRANSPORT_OF_FATTY_ACIDS	SLC27A6	SLC27A1	LCN9	LCN1	SLC27A4	LCN15	LCN12	APOD
[truncated: 690 more columns]
